# Supplementary material for: Mitigating Head Position Bias in Perivascular Fluid Imaging: LD-ALPS, a Novel Method for DTI-ALPS Calculation
Source: NeuroSci. 2025 Oct 7;6(4):101. doi: 10.3390/neurosci6040101 (PMC12550934; doi:10.3390/neurosci6040101)
Supplement: Supplementary file 1 [file neurosci-06-00101-s001.zip › Table S1.xlsx]

## Sheet: neurosci-3834007-supplementary
PMID	Accessible	Classification	Mentions Aligning Slice Prescription	Mentions Vec rotation / vecreg	Other	Title	Authors	Citation	First Author	Journal/Book	Publication Year	Create Date	PMCID	NIHMS ID	DOI
28197821	yes	unrotated	no	no		Evaluation of glymphatic system activity with the diffusion MR technique: diffusion tensor image analysis along the perivascular space (DTI-ALPS) in Alzheimer's disease cases	Taoka T, Masutani Y, Kawai H, Nakane T, Matsuoka K, Yasuno F, Kishimoto T, Naganawa S.	Jpn J Radiol. 2017 Apr;35(4):172-178. doi: 10.1007/s11604-017-0617-z. Epub 2017 Feb 14.	Taoka T	Jpn J Radiol	2017	2017-02-16			10.1007/s11604-017-0617-z
32922272	yes	unrotated	no	no		Evaluation of Glymphatic System Using Diffusion MR Technique in T2DM Cases	Yang G, Deng N, Liu Y, Gu Y, Yao X.	Front Hum Neurosci. 2020 Aug 13;14:300. doi: 10.3389/fnhum.2020.00300. eCollection 2020.	Yang G	Front Hum Neurosci	2020	2020-09-14	PMC7456821		10.3389/fnhum.2020.00300
33248394	yes	unrotated	no	no		Altered glymphatic system in idiopathic normal pressure hydrocephalus	Bae YJ, Choi BS, Kim JM, Choi JH, Cho SJ, Kim JH.	Parkinsonism Relat Disord. 2021 Jan;82:56-60. doi: 10.1016/j.parkreldis.2020.11.009. Epub 2020 Nov 20.	Bae YJ	Parkinsonism Relat Disord	2021	2020-11-28			10.1016/j.parkreldis.2020.11.009
33556226	yes	unrotated	no	no		Assessment of the DTI-ALPS Parameter Along the Perivascular Space in Older Adults at Risk of Dementia	Steward CE, Venkatraman VK, Lui E, Malpas CB, Ellis KA, Cyarto EV, Vivash L, O'Brien TJ, Velakoulis D, Ames D, Masters CL, Lautenschlager NT, Bammer R, Desmond PM.	J Neuroimaging. 2021 May;31(3):569-578. doi: 10.1111/jon.12837. Epub 2021 Feb 8.	Steward CE	J Neuroimaging	2021	2021-02-08			10.1111/jon.12837
33680283	yes	original	yes	no		Associations among Cognitive Functions, Plasma DNA, and Diffusion Tensor Image along the Perivascular Space (DTI-ALPS) in Patients with Parkinson's Disease	Chen HL, Chen PC, Lu CH, Tsai NW, Yu CC, Chou KH, Lai YR, Taoka T, Lin WC.	Oxid Med Cell Longev. 2021 Feb 16;2021:4034509. doi: 10.1155/2021/4034509. eCollection 2021.	Chen HL	Oxid Med Cell Longev	2021	2021-03-08	PMC7904342		10.1155/2021/4034509
34271425	yes	unrotated	no	no		Diffusion along perivascular spaces reveals evidence supportive of glymphatic function impairment in Parkinson disease	McKnight CD, Trujillo P, Lopez AM, Petersen K, Considine C, Lin YC, Yan Y, Kang H, Donahue MJ, Claassen DO.	Parkinsonism Relat Disord. 2021 Aug;89:98-104. doi: 10.1016/j.parkreldis.2021.06.004. Epub 2021 Jun 10.	McKnight CD	Parkinsonism Relat Disord	2021	2021-07-16	PMC8429254	NIHMS1724373	10.1016/j.parkreldis.2021.06.004
34390452	yes	original	yes	no		Reproducibility of diffusion tensor image analysis along the perivascular space (DTI-ALPS) for evaluating interstitial fluid diffusivity and glymphatic function: CHanges in Alps index on Multiple conditiON acquIsition eXperiment (CHAMONIX) study	Taoka T, Ito R, Nakamichi R, Kamagata K, Sakai M, Kawai H, Nakane T, Abe T, Ichikawa K, Kikuta J, Aoki S, Naganawa S.	Jpn J Radiol. 2022 Feb;40(2):147-158. doi: 10.1007/s11604-021-01187-5. Epub 2021 Aug 14.	Taoka T	Jpn J Radiol	2022	2021-08-14	PMC8803717		10.1007/s11604-021-01187-5
34631582	yes	unrotated	no	no		Factors Associated With Dysfunction of Glymphatic System in Patients With Glioma	Toh CH, Siow TY.	Front Oncol. 2021 Sep 23;11:744318. doi: 10.3389/fonc.2021.744318. eCollection 2021.	Toh CH	Front Oncol	2021	2021-10-11	PMC8496738		10.3389/fonc.2021.744318
34819849	yes	unrotated	no	no		Glymphatic Dysfunction in Patients With Ischemic Stroke	Toh CH, Siow TY.	Front Aging Neurosci. 2021 Nov 8;13:756249. doi: 10.3389/fnagi.2021.756249. eCollection 2021.	Toh CH	Front Aging Neurosci	2021	2021-11-25	PMC8606520		10.3389/fnagi.2021.756249
34867300	yes	original	yes	no		Diffusion Tensor Imaging Along the Perivascular Space Index in Different Stages of Parkinson's Disease	Ma X, Li S, Li C, Wang R, Chen M, Chen H, Su W.	Front Aging Neurosci. 2021 Nov 15;13:773951. doi: 10.3389/fnagi.2021.773951. eCollection 2021.	Ma X	Front Aging Neurosci	2021	2021-12-06	PMC8634754		10.3389/fnagi.2021.773951
34906982	yes	vecreg	no	yes		Association of Sleep, Neuropsychological Performance, and Gray Matter Volume With Glymphatic Function in Community-Dwelling Older Adults	Siow TY, Toh CH, Hsu JL, Liu GH, Lee SH, Chen NH, Fu CJ, Castillo M, Fang JT.	Neurology. 2022 Feb 22;98(8):e829-e838. doi: 10.1212/WNL.0000000000013215. Epub 2021 Dec 14.	Siow TY	Neurology	2022	2021-12-15			10.1212/WNL.0000000000013215
34918348	yes	unrotated	no	no		Glymphatic dysfunction in isolated REM sleep behavior disorder	Lee DA, Lee HJ, Park KM.	Acta Neurol Scand. 2022 Apr;145(4):464-470. doi: 10.1111/ane.13573. Epub 2021 Dec 16.	Lee DA	Acta Neurol Scand	2022	2021-12-17			10.1111/ane.13573
35030357	yes	unrotated	no	no		Glymphatic system dysfunction in obstructive sleep apnea evidenced by DTI-ALPS	Lee HJ, Lee DA, Shin KJ, Park KM.	Sleep Med. 2022 Jan;89:176-181. doi: 10.1016/j.sleep.2021.12.013. Epub 2021 Dec 28.	Lee HJ	Sleep Med	2022	2022-01-14			10.1016/j.sleep.2021.12.013
35082748	yes	unrotated	no	no		Associations Among Diffusion Tensor Image Along the Perivascular Space (DTI-ALPS), Enlarged Perivascular Space (ePVS), and Cognitive Functions in Asymptomatic Patients With Carotid Plaque	Liu H, Yang S, He W, Liu X, Sun S, Wang S, Wang Y, Zhou X, Tang T, Xia J, Liu Y, Huang Q.	Front Neurol. 2022 Jan 4;12:789918. doi: 10.3389/fneur.2021.789918. eCollection 2021.	Liu H	Front Neurol	2022	2022-01-27	PMC8785797		10.3389/fneur.2021.789918
35107879	yes	unrotated	no	no		Glymphatic system function in patients with newly diagnosed focal epilepsy	Lee DA, Park BS, Ko J, Park SH, Park JH, Kim IH, Lee YJ, Park KM.	Brain Behav. 2022 Mar;12(3):e2504. doi: 10.1002/brb3.2504. Epub 2022 Feb 2.	Lee DA	Brain Behav	2022	2022-02-02	PMC8933756		10.1002/brb3.2504
35145471	yes	unrotated	no	no		Glymphatic Dysfunction in Patients With End-Stage Renal Disease	Heo CM, Lee WH, Park BS, Lee YJ, Park S, Kim YW, Lee DA, Yoo BC, Park KM.	Front Neurol. 2022 Jan 25;12:809438. doi: 10.3389/fneur.2021.809438. eCollection 2021.	Heo CM	Front Neurol	2022	2022-02-11	PMC8821099		10.3389/fneur.2021.809438
35305294	yes	unrotated	no	no		Glymphatic system dysfunction in temporal lobe epilepsy patients with hippocampal sclerosis	Lee DA, Park BS, Ko J, Park SH, Lee YJ, Kim IH, Park JH, Park KM.	Epilepsia Open. 2022 Jun;7(2):306-314. doi: 10.1002/epi4.12594. Epub 2022 Mar 27.	Lee DA	Epilepsia Open	2022	2022-03-19	PMC9159256		10.1002/epi4.12594
35474438	yes	original	yes	no		Diffusion-weighted image analysis along the perivascular space (DWI-ALPS) for evaluating interstitial fluid status: age dependence in normal subjects	Taoka T, Ito R, Nakamichi R, Nakane T, Sakai M, Ichikawa K, Kawai H, Naganawa S.	Jpn J Radiol. 2022 Sep;40(9):894-902. doi: 10.1007/s11604-022-01275-0. Epub 2022 Apr 27.	Taoka T	Jpn J Radiol	2022	2022-04-27	PMC9441421		10.1007/s11604-022-01275-0
35487930	yes	unrotated	no	no		Neuroimaging evidence of glymphatic system dysfunction in possible REM sleep behavior disorder and Parkinson's disease	Si X, Guo T, Wang Z, Fang Y, Gu L, Cao L, Yang W, Gao T, Song Z, Tian J, Yin X, Guan X, Zhou C, Wu J, Bai X, Liu X, Zhao G, Zhang M, Pu J, Zhang B.	NPJ Parkinsons Dis. 2022 Apr 29;8(1):54. doi: 10.1038/s41531-022-00316-9.	Si X	NPJ Parkinsons Dis	2022	2022-04-29	PMC9055043		10.1038/s41531-022-00316-9
35546244	yes	unrotated	no	no		Normal glymphatic system function in patients with migraine: A pilot study	Lee DA, Lee HJ, Park KM.	Headache. 2022 Jun;62(6):718-725. doi: 10.1111/head.14320. Epub 2022 May 11.	Lee DA	Headache	2022	2022-05-13			10.1111/head.14320
35582786	yes	unrotated	no	no		Glymphatic system dysfunction in patients with cluster headache	Kim J, Lee DA, Lee HJ, Park BS, Ko J, Park SH, Lee YJ, Kim IH, Park JH, Park KM.	Brain Behav. 2022 Jun;12(6):e2631. doi: 10.1002/brb3.2631. Epub 2022 May 17.	Kim J	Brain Behav	2022	2022-05-18	PMC9226822		10.1002/brb3.2631
35596582	yes	unrotated	no	no		Magnetic Resonance Imaging Evaluation of Perivascular Space Abnormalities in Neuromyelitis Optica	Cacciaguerra L, Carotenuto A, Pagani E, Mistri D, Radaelli M, Martinelli V, Filippi M, Rocca MA.	Ann Neurol. 2022 Aug;92(2):173-183. doi: 10.1002/ana.26419. Epub 2022 Jun 11.	Cacciaguerra L	Ann Neurol	2022	2022-05-21	PMC9544484		10.1002/ana.26419
35600625	yes	unrotated	no	no		Impaired Glymphatic System Actions in Obstructive Sleep Apnea Adults	Roy B, Nunez A, Aysola RS, Kang DW, Vacas S, Kumar R.	Front Neurosci. 2022 May 6;16:884234. doi: 10.3389/fnins.2022.884234. eCollection 2022.	Roy B	Front Neurosci	2022	2022-05-23	PMC9120580		10.3389/fnins.2022.884234
35784375	yes	NotApplicable	n/a	n/a		Sleep body position correlates with cognitive performance in middle-old obstructive sleep apnea subjects	Girolami S, Tardio M, Loredana S, Di Mattia N, Micheletti P, Di Napoli M.	Sleep Med X. 2022 Jun 16;4:100050. doi: 10.1016/j.sleepx.2022.100050. eCollection 2022 Dec.	Girolami S	Sleep Med X	2022	2022-07-05	PMC9241099		10.1016/j.sleepx.2022.100050
35835880	yes	unrotated	no	no		Glymphatic system impairment in patients with status epilepticus	Lee DA, Lee J, Park KM.	Neuroradiology. 2022 Dec;64(12):2335-2342. doi: 10.1007/s00234-022-03018-4. Epub 2022 Jul 15.	Lee DA	Neuroradiology	2022	2022-07-14			10.1007/s00234-022-03018-4
35847591	yes	unrotated	no	no		Evaluation of the Glymphatic System Using the DTI-ALPS Index in Patients with Spontaneous Intracerebral Haemorrhage	Zhang C, Sha J, Cai L, Xia Y, Li D, Zhao H, Meng C, Xu K.	Oxid Med Cell Longev. 2022 Jul 5;2022:2694316. doi: 10.1155/2022/2694316. eCollection 2022.	Zhang C	Oxid Med Cell Longev	2022	2022-07-18	PMC9277160		10.1155/2022/2694316
35864768	yes	unrotated	no	no		Glymphatic System Function in Patients with Transient Global Amnesia	Lee DA, Park BS, Park S, Lee YJ, Ko J, Park KM.	J Integr Neurosci. 2022 Jun 21;21(4):117. doi: 10.31083/j.jin2104117.	Lee DA	J Integr Neurosci	2022	2022-07-22			10.31083/j.jin2104117
36003297	yes	unrotated	no	no		Glymphatic system dysfunction in patients with early chronic kidney disease	Heo CM, Lee DA, Park KM, Lee YJ, Park S, Kim YW, Ko J, Yoo BC, Park BS.	Front Neurol. 2022 Aug 8;13:976089. doi: 10.3389/fneur.2022.976089. eCollection 2022.	Heo CM	Front Neurol	2022	2022-08-25	PMC9393609		10.3389/fneur.2022.976089
36120782	yes	unrotated	no	no		Relationships Between the Deposition of Amyloid-尾 and Tau Protein and Glymphatic System Activity in Alzheimer's Disease: Diffusion Tensor Image Study	Ota M, Sato N, Nakaya M, Shigemoto Y, Kimura Y, Chiba E, Yokoi Y, Tsukamoto T, Matsuda H.	J Alzheimers Dis. 2022;90(1):295-303. doi: 10.3233/JAD-220534.	Ota M	J Alzheimers Dis	2022	2022-09-19			10.3233/JAD-220534i
36184792	yes	unrotated	no	no		Diffusion along perivascular spaces provides evidence interlinking compromised glymphatic function with aging in Parkinson's disease	Cai X, Chen Z, He C, Zhang P, Nie K, Qiu Y, Wang L, Wang L, Jing P, Zhang Y.	CNS Neurosci Ther. 2023 Jan;29(1):111-121. doi: 10.1111/cns.13984. Epub 2022 Oct 2.	Cai X	CNS Neurosci Ther	2023	2022-10-03	PMC9804035		10.1111/cns.13984
36214568	yes	unrotated	no	no		Magnetic Resonance Images Implicate That Glymphatic Alterations Mediate Cognitive Dysfunction in Alzheimer Disease	Hsu JL, Wei YC, Toh CH, Hsiao IT, Lin KJ, Yen TC, Liao MF, Ro LS.	Ann Neurol. 2023 Jan;93(1):164-174. doi: 10.1002/ana.26516. Epub 2022 Oct 26.	Hsu JL	Ann Neurol	2023	2022-10-10	PMC10091747		10.1002/ana.26516
36274107	yes	unrotated	no	no		Glymphatic system evaluation using diffusion tensor imaging in patients with traumatic brain injury	Park JH, Bae YJ, Kim JS, Jung WS, Choi JW, Roh TH, You N, Kim SH, Han M.	Neuroradiology. 2023 Mar;65(3):551-557. doi: 10.1007/s00234-022-03073-x. Epub 2022 Oct 24.	Park JH	Neuroradiology	2023	2022-10-24			10.1007/s00234-022-03073-x
36341724	yes	unrotated	no	no		Diffusion Tensor Imaging Analysis Along the Perivascular Space Index in Primary Parkinson's Disease Patients With and Without Freezing of Gait	Ruan X, Huang X, Li Y, Li E, Li M, Wei X.	Neuroscience. 2022 Dec 1;506:51-57. doi: 10.1016/j.neuroscience.2022.10.013. Epub 2022 Oct 29.	Ruan X	Neuroscience	2022	2022-11-07			10.1016/j.neuroscience.2022.10.013
36466598	yes	original	yes	no		Structural network efficiency mediates the association between glymphatic function and cognition in mild VCI: a DTI-ALPS study	Song H, Ruan Z, Gao L, Lv D, Sun D, Li Z, Zhang R, Zhou X, Xu H, Zhang J.	Front Aging Neurosci. 2022 Nov 16;14:974114. doi: 10.3389/fnagi.2022.974114. eCollection 2022.	Song H	Front Aging Neurosci	2022	2022-12-05	PMC9708722		10.3389/fnagi.2022.974114
36472803	yes	vecreg	yes	yes		Improved reproducibility of diffusion tensor image analysis along the perivascular space (DTI-ALPS) index: an analysis of reorientation technique of the OASIS-3 dataset	Tatekawa H, Matsushita S, Ueda D, Takita H, Horiuchi D, Atsukawa N, Morishita Y, Tsukamoto T, Shimono T, Miki Y.	Jpn J Radiol. 2023 Apr;41(4):393-400. doi: 10.1007/s11604-022-01370-2. Epub 2022 Dec 6.	Tatekawa H	Jpn J Radiol	2023	2022-12-06	PMC10066136		10.1007/s11604-022-01370-2
36482590	yes	unrotated	no	no		Children with autism spectrum disorder present glymphatic system dysfunction evidenced by diffusion tensor imaging along the perivascular space	Li X, Ruan C, Zibrila AI, Musa M, Wu Y, Zhang Z, Liu H, Salimeen M.	Medicine (Baltimore). 2022 Dec 2;101(48):e32061. doi: 10.1097/MD.0000000000032061.	Li X	Medicine (Baltimore)	2022	2022-12-09	PMC9726346		10.1097/MD.0000000000032061
36535226	yes	unrotated	no	no		Assessment of glymphatic function in narcolepsy using DTI-ALPS index	Gumeler E, Aygun E, Tezer FI, Saritas EU, Oguz KK.	Sleep Med. 2023 Jan;101:522-527. doi: 10.1016/j.sleep.2022.12.002. Epub 2022 Dec 9.	Gumeler E	Sleep Med	2023	2022-12-19			10.1016/j.sleep.2022.12.002
36543809	yes	unrotated	no	no		Diffusion along perivascular spaces as marker for impairment of glymphatic system in Parkinson's disease	Shen T, Yue Y, Ba F, He T, Tang X, Hu X, Pu J, Huang C, Lv W, Zhang B, Lai HY.	NPJ Parkinsons Dis. 2022 Dec 21;8(1):174. doi: 10.1038/s41531-022-00437-1.	Shen T	NPJ Parkinsons Dis	2022	2022-12-21	PMC9772196		10.1038/s41531-022-00437-1
36584484	yes	unrotated	no	no		Noninvasive neuroimaging provides evidence for deterioration of the glymphatic system in Parkinson's disease relative to essential tremor	Gu L, Dai S, Guo T, Si X, Lv D, Wang Z, Lu J, Fang Y, Guan X, Zhou C, Wu H, Xu X, Yan Y, Song Z, Zhang MM, Zhang B, Pu J.	Parkinsonism Relat Disord. 2023 Feb;107:105254. doi: 10.1016/j.parkreldis.2022.105254. Epub 2022 Dec 24.	Gu L	Parkinsonism Relat Disord	2023	2022-12-30			10.1016/j.parkreldis.2022.105254
36621631	yes	unrotated	no	no		Neuroimaging findings related to glymphatic system alterations in older adults with metabolic syndrome	Andica C, Kamagata K, Takabayashi K, Kikuta J, Kaga H, Someya Y, Tamura Y, Kawamori R, Watada H, Taoka T, Naganawa S, Aoki S.	Neurobiol Dis. 2023 Feb;177:105990. doi: 10.1016/j.nbd.2023.105990. Epub 2023 Jan 5.	Andica C	Neurobiol Dis	2023	2023-01-09			10.1016/j.nbd.2023.105990
36627235	yes	unrotated	no	no		Glymphatic system dysfunction in patients with occipital lobe epilepsy	Kim J, Lee DA, Lee HJ, Park KM.	J Neuroimaging. 2023 May-Jun;33(3):455-461. doi: 10.1111/jon.13083. Epub 2023 Jan 10.	Kim J	J Neuroimaging	2023	2023-01-10			10.1111/jon.13083
36856846	yes	unrotated	no	no		Neuroimaging uncovers distinct relationships of glymphatic dysfunction and motor symptoms in Parkinson's disease	Qin Y, He R, Chen J, Zhou X, Zhou X, Liu Z, Xu Q, Guo JF, Yan XX, Jiang N, Liao W, Taoka T, Wang D, Tang B.	J Neurol. 2023 May;270(5):2649-2658. doi: 10.1007/s00415-023-11594-5. Epub 2023 Mar 1.	Qin Y	J Neurol	2023	2023-03-01			10.1007/s00415-023-11594-5
36873446	yes	unrotated	no	no		Glymphatic system impairment in nonathlete older male adults who played contact sports in their youth associated with cognitive decline: A diffusion tensor image analysis along the perivascular space study	Morita Y, Kamagata K, Andica C, Takabayashi K, Kikuta J, Fujita S, Samoyeau T, Uchida W, Saito Y, Tabata H, Naito H, Someya Y, Kaga H, Tamura Y, Miyata M, Akashi T, Wada A, Taoka T, Naganawa S, Watada H, Kawamori R, Abe O, Aoki S.	Front Neurol. 2023 Feb 15;14:1100736. doi: 10.3389/fneur.2023.1100736. eCollection 2023.	Morita Y	Front Neurol	2023	2023-03-06	PMC9977161		10.3389/fneur.2023.1100736
36882529	yes	original	yes	no		Glymphatic system dysfunction in pediatric acute lymphoblastic leukemia without clinically diagnosed central nervous system infiltration: a novel DTI-ALPS method	Lin LP, Su S, Hou W, Huang L, Zhou Q, Zou M, Qian L, Cui W, Yang Z, Tang Y, Chen Y.	Eur Radiol. 2023 May;33(5):3726-3734. doi: 10.1007/s00330-023-09473-8. Epub 2023 Mar 8.	Lin LP	Eur Radiol	2023	2023-03-07			10.1007/s00330-023-09473-8
36913933	yes	unrotated	no	no		Correlation between the regional brain volume and glymphatic system activity in progressive supranuclear palsy	Ota M, Sato N, Takahashi Y, Shigemoto Y, Kimura Y, Nakaya M, Chiba E, Matsuda H.	Dement Geriatr Cogn Disord. 2023 Mar 13. doi: 10.1159/000530075. Online ahead of print.	Ota M	Dement Geriatr Cogn Disord	2023	2023-03-13			10.1159/000530075
36971336	yes	vecreg	no	yes		Choroid Plexus Enlargement Exacerbates White Matter Hyperintensity Growth through Glymphatic Impairment	Li Y, Zhou Y, Zhong W, Zhu X, Chen Y, Zhang K, He Y, Luo Z, Ran W, Sun J, Lou M.	Ann Neurol. 2023 Jul;94(1):182-195. doi: 10.1002/ana.26648. Epub 2023 Apr 11.	Li Y	Ann Neurol	2023	2023-03-27			10.1002/ana.26648
37010581	yes	unrotated	no	no		Recovery of glymphatic system function in patients with temporal lobe epilepsy after surgery	Zhang C, Xu K, Zhang H, Sha J, Yang H, Zhao H, Chen N, Li K.	Eur Radiol. 2023 Sep;33(9):6116-6123. doi: 10.1007/s00330-023-09588-y. Epub 2023 Apr 3.	Zhang C	Eur Radiol	2023	2023-04-03			10.1007/s00330-023-09588-y
37030632	yes	unrotated	no	no		Association of Cognition and Brain Reserve in Aging and Glymphatic Function Using Diffusion Tensor Image-along the Perivascular Space (DTI-ALPS)	Hsiao WC, Chang HI, Hsu SW, Lee CC, Huang SH, Cheng CH, Huang CW, Chang CC.	Neuroscience. 2023 Aug 1;524:11-20. doi: 10.1016/j.neuroscience.2023.04.004. Epub 2023 Apr 6.	Hsiao WC	Neuroscience	2023	2023-04-08			10.1016/j.neuroscience.2023.04.004
37045543	yes	unrotated	no	no		Impaired glymphatic system as evidenced by low diffusivity along perivascular spaces is associated with cerebral small vessel disease: a population-based study	Tian Y, Cai X, Zhou Y, Jin A, Wang S, Yang Y, Mei L, Jing J, Li S, Meng X, Wei T, Liu T, Wang Y, Pan Y, Wang Y.	Stroke Vasc Neurol. 2023 Oct;8(5):413-423. doi: 10.1136/svn-2022-002191. Epub 2023 Apr 12.	Tian Y	Stroke Vasc Neurol	2023	2023-04-12	PMC10647865		10.1136/svn-2022-002191
37065921	yes	unrotated	no	no		DTI-ALPS: An MR biomarker for motor dysfunction in patients with subacute ischemic stroke	Qin Y, Li X, Qiao Y, Zou H, Qian Y, Li X, Zhu Y, Huo W, Wang L, Zhang M.	Front Neurosci. 2023 Mar 31;17:1132393. doi: 10.3389/fnins.2023.1132393. eCollection 2023.	Qin Y	Front Neurosci	2023	2023-04-17	PMC10102345		10.3389/fnins.2023.1132393
37066824	yes	original	yes	no		Evaluation of glymphatic system activity by diffusion tensor image analysis along the perivascular space (DTI-ALPS) in dementia patients	Liang T, Chang F, Huang Z, Peng D, Zhou X, Liu W.	Br J Radiol. 2023 Jun 1;96(1146):20220315. doi: 10.1259/bjr.20220315. Epub 2023 Apr 17.	Liang T	Br J Radiol	2023	2023-04-17	PMC10230386		10.1259/bjr.20220315
37079170	yes	NotApplicable	n/a	n/a		In reply: the improvement technique for reproducibility of diffusion tensor image analysis along the perivascular space (DTI-ALPS) for evaluating interstitial fluid diffusivity and glymphatic function	Taoka T.	Jpn J Radiol. 2023 Sep;41(9):1031-1032. doi: 10.1007/s11604-023-01431-0. Epub 2023 Apr 20.	Taoka T	Jpn J Radiol	2023	2023-04-20	PMC10468732		10.1007/s11604-023-01431-0
37093548	yes	unrotated	no	no		Multisite harmonization of diffusion tensor image analysis along the perivascular space using the COMBined Association Test	Saito Y, Kamagata K, Andica C, Taoka T, Tuerxun R, Uchida W, Takabayashi K, Owaki M, Yoshida S, Yamazaki K, Naganawa S, Aoki S.	Jpn J Radiol. 2023 Oct;41(10):1072-1083. doi: 10.1007/s11604-023-01432-z. Epub 2023 Apr 24.	Saito Y	Jpn J Radiol	2023	2023-04-24	PMC10543582		10.1007/s11604-023-01432-z
37097074	yes	unrotated	no	no		Gray matter reserve determines glymphatic system function in young-onset Alzheimer's disease: Evidenced by DTI-ALPS and compared with age-matched controls	Chang HI, Huang CW, Hsu SW, Huang SH, Lin KJ, Ho TY, Ma MC, Hsiao WC, Chang CC.	Psychiatry Clin Neurosci. 2023 Jul;77(7):401-409. doi: 10.1111/pcn.13557. Epub 2023 May 21.	Chang HI	Psychiatry Clin Neurosci	2023	2023-04-25			10.1111/pcn.13557
37115364	yes	NotApplicable	n/a	n/a		Improved reproducibility of diffusion tensor image analysis along the perivascular space (DTI鈥慉LPS) index calculated by manual and automated methods	Saito Y, Kamagata K, Uchida W, Takabayashi K, Aoki S.	Jpn J Radiol. 2023 Sep;41(9):1033-1034. doi: 10.1007/s11604-023-01429-8. Epub 2023 Apr 28.	Saito Y	Jpn J Radiol	2023	2023-04-28			10.1007/s11604-023-01429-8	2
37140029	yes	unrotated	no	no		Normal glymphatic system function in patients with new daily persistent headache using diffusion tensor image analysis along the perivascular space	Zhang X, Wang W, Zhang X, Bai X, Yuan Z, Zhang P, Bai R, Jiao B, Zhang Y, Li Z, Tang H, Zhang Y, Yu X, Wang Y, Sui B.	Headache. 2023 May;63(5):663-671. doi: 10.1111/head.14514. Epub 2023 May 4.	Zhang X	Headache	2023	2023-05-04			10.1111/head.14514
37158722	yes	unrotated	no	no		Altered Brain Glymphatic Flow at Diffusion-Tensor MRI in Rapid Eye Movement Sleep Behavior Disorder	Bae YJ, Kim JM, Choi BS, Ryoo N, Song YS, Nam Y, Yoon IY, Cho SJ, Kim JH.	Radiology. 2023 Jun;307(5):e221848. doi: 10.1148/radiol.221848. Epub 2023 May 9.	Bae YJ	Radiology	2023	2023-05-09			10.1148/radiol.221848
37162691	yes	NotApplicable	n/a	n/a		The improvement technique for reproducibility of diffusion tensor image analysis along the perivascular space (DTI-ALPS) for evaluating interstitial fluid diffusivity and glymphatic function	Saito Y, Kamagata K, Uchida W, Takabayashi K, Aoki S.	Jpn J Radiol. 2023 Sep;41(9):1029-1030. doi: 10.1007/s11604-023-01421-2. Epub 2023 May 10.	Saito Y	Jpn J Radiol	2023	2023-05-10			10.1007/s11604-023-01421-2
37162692	yes	vecreg	no	yes		Reproducibility of automated calculation technique for diffusion tensor image analysis along the perivascular space	Saito Y, Kamagata K, Andica C, Uchida W, Takabayashi K, Yoshida S, Nakaya M, Tanaka Y, Kamiyo S, Sato K, Nishizawa M, Akashi T, Shimoji K, Wada A, Aoki S.	Jpn J Radiol. 2023 Sep;41(9):947-954. doi: 10.1007/s11604-023-01415-0. Epub 2023 May 10.	Saito Y	Jpn J Radiol	2023	2023-05-10			10.1007/s11604-023-01415-0
37243334	yes	unrotated	no	no		Regional Glymphatic Abnormality in Behavioral Variant Frontotemporal Dementia	Jiang D, Liu L, Kong Y, Chen Z, Rosa-Neto P, Chen K, Ren L, Chu M, Wu L; Frontotemporal Lobar Degeneration Neuroimaging Initiative.	Ann Neurol. 2023 Sep;94(3):442-456. doi: 10.1002/ana.26710. Epub 2023 Jun 14.	Jiang D	Ann Neurol	2023	2023-05-27	PMC10657235	NIHMS1904833	10.1002/ana.26710
37271210	yes	unrotated	no	no		Viscoelastic Property of the Brain Assessed With Magnetic Resonance Elastography and Its Association With Glymphatic System in Neurologically Normal Individuals	Joo B, Won SY, Sinkus R, Lee SK.	Korean J Radiol. 2023 Jun;24(6):564-573. doi: 10.3348/kjr.2022.0992.	Joo B	Korean J Radiol	2023	2023-06-04	PMC10248359		10.3348/kjr.2022.0992
37273112	yes	unrotated	no	no		Glymphatic system impairment in corticobasal syndrome: diffusion tensor image analysis along the perivascular space (DTI-ALPS)	Saito Y, Kamagata K, Andica C, Uchida W, Takabayashi K, Yoshida S, Nakaya M, Tanaka Y, Kamio S, Sato K, Nishizawa M, Akashi T, Shimoji K, Wada A, Aoki S.	Jpn J Radiol. 2023 Nov;41(11):1226-1235. doi: 10.1007/s11604-023-01454-7. Epub 2023 Jun 5.	Saito Y	Jpn J Radiol	2023	2023-06-05			10.1007/s11604-023-01454-7
37276070	yes	unrotated	no	no		Associations of MRI-Derived Glymphatic System Impairment With Global White Matter Damage and Cognitive Impairment in Mild Traumatic Brain Injury: A DTI-ALPS Study	Yang DX, Sun Z, Yu MM, Zou QQ, Li PY, Zhang JK, Wu X, Li YH, Wang ML.	J Magn Reson Imaging. 2024 Feb;59(2):639-647. doi: 10.1002/jmri.28797. Epub 2023 Jun 5.	Yang DX	J Magn Reson Imaging	2024	2023-06-05			10.1002/jmri.28797
37284019	yes	unrotated	no	no		Age- and time-of-day dependence of glymphatic function in the human brain measured via two diffusion MRI methods	Han G, Zhou Y, Zhang K, Jiao B, Hu J, Zhang Y, Wang Z, Lou M, Bai R.	Front Aging Neurosci. 2023 May 22;15:1173221. doi: 10.3389/fnagi.2023.1173221. eCollection 2023.	Han G	Front Aging Neurosci	2023	2023-06-07	PMC10239807		10.3389/fnagi.2023.1173221
37294421	yes	NotApplicable	n/a	n/a		Reply to the letter to the editor: Improved reproducibility of diffusion tensor image analysis along the perivascular space (DTI-ALPS) index calculated by manual and automated methods	Tatekawa H, Matsushita S, Miki Y.	Jpn J Radiol. 2023 Sep;41(9):1035-1036. doi: 10.1007/s11604-023-01455-6. Epub 2023 Jun 9.	Tatekawa H	Jpn J Radiol	2023	2023-06-09			10.1007/s11604-023-01455-6
37301366	yes	unrotated	no	no		The asymmetry of glymphatic system dysfunction in patients with temporal lobe epilepsy: A DTI-ALPS study	Zhao X, Zhou Y, Li Y, Huang S, Zhu H, Zhou Z, Zhu S, Zhu W.	J Neuroradiol. 2023 Nov;50(6):562-567. doi: 10.1016/j.neurad.2023.05.009. Epub 2023 Jun 8.	Zhao X	J Neuroradiol	2023	2023-06-10			10.1016/j.neurad.2023.05.009
37307817	yes	unrotated	no	no		Cross-Vendor Test-Retest Validation of Diffusion Tensor Image Analysis along the Perivascular Space (DTI-ALPS) for Evaluating Glymphatic System Function	Liu X, Barisano G, Shao X, Jann K, Ringman JM, Lu H, Arfanakis K, Caprihan A, DeCarli C, Gold BT, Maillard P, Satizabal CL, Fadaee E, Habes M, Stables L, Singh H, Fischl B, van der Kouwe A, Schwab K, Helmer KG, Greenberg SM, Wang DJJ; MarkVCID Consortium.	Aging Dis. 2024 Aug 1;15(4):1885-1898. doi: 10.14336/AD.2023.0321-2.	Liu X	Aging Dis	2024	2023-06-12	PMC11272201		10.14336/AD.2023.0321-2
37368182	yes	unrotated	no	no		Glymphatic system impairment in sleep disruption: diffusion tensor image analysis along the perivascular space (DTI-ALPS)	Saito Y, Hayakawa Y, Kamagata K, Kikuta J, Mita T, Andica C, Taoka T, Uchida W, Takabayashi K, Tuerxun R, Mahemuti Z, Yoshida S, Kitagawa T, Arai T, Suzuki A, Sato K, Nishizawa M, Akashi T, Shimoji K, Wada A, Aoki S.	Jpn J Radiol. 2023 Dec;41(12):1335-1343. doi: 10.1007/s11604-023-01463-6. Epub 2023 Jun 27.	Saito Y	Jpn J Radiol	2023	2023-06-27			10.1007/s11604-023-01463-6
37392401	yes	unrotated	no	no		Glymphatic function plays a protective role in ageing-related cognitive decline	Wang J, Zhou Y, Zhang K, Ran W, Zhu X, Zhong W, Chen Y, Li J, Sun J, Lou M.	Age Ageing. 2023 Jul 1;52(7):afad107. doi: 10.1093/ageing/afad107.	Wang J	Age Ageing	2023	2023-07-01	PMC10314787		10.1093/ageing/afad107
37462887	yes	unrotated	no	no		Vascular risk factors and astrocytic marker for the glymphatic system activity	Wei YC, Hsu CH, Huang WY, Lin C, Chen CK, Chen YL, Chen PY, Shyu YC, Lin CP.	Radiol Med. 2023 Sep;128(9):1148-1161. doi: 10.1007/s11547-023-01675-w. Epub 2023 Jul 18.	Wei YC	Radiol Med	2023	2023-07-18	PMC10474179		10.1007/s11547-023-01675-w
37523953	yes	unrotated	no	no		Glymphatic function assessment in Parkinson's disease using diffusion tensor image analysis along the perivascular space	Bae YJ, Kim JM, Choi BS, Choi JH, Ryoo N, Song YS, Cho SJ, Kim JH.	Parkinsonism Relat Disord. 2023 Sep;114:105767. doi: 10.1016/j.parkreldis.2023.105767. Epub 2023 Jul 26.	Bae YJ	Parkinsonism Relat Disord	2023	2023-07-31			10.1016/j.parkreldis.2023.105767
37577357	yes	unrotated	no	no		Evaluation of glymphatic system activity using diffusion tensor image analysis along the perivascular space and amyloid PET in older adults with objectively normal cognition: a preliminary study	Park CJ, Kim SY, Kim JH, Son NH, Park JY, Jeong YH, Kim HJ, Park J, Kim WJ.	Front Aging Neurosci. 2023 Jul 27;15:1221667. doi: 10.3389/fnagi.2023.1221667. eCollection 2023.	Park CJ	Front Aging Neurosci	2023	2023-08-14	PMC10413261		10.3389/fnagi.2023.1221667
37594440	yes	unrotated	no	no		White matter hyperintensities in migraine are not mediated by a dysfunction of the glymphatic system-A diffusion tensor imaging magnetic resonance imaging study	Ornello R, Bruno F, Frattale I, Curcio G, Pistoia F, Splendiani A, Sacco S.	Headache. 2023 Sep;63(8):1128-1134. doi: 10.1111/head.14607. Epub 2023 Aug 18.	Ornello R	Headache	2023	2023-08-18			10.1111/head.14607
37610441	yes	unrotated	no	no		Glymphatic system impairment in Alzheimer's disease: associations with perivascular space volume and cognitive function	Zhang X, Wang Y, Jiao B, Wang Z, Shi J, Zhang Y, Bai X, Li Z, Li S, Bai R, Sui B.	Eur Radiol. 2024 Feb;34(2):1314-1323. doi: 10.1007/s00330-023-10122-3. Epub 2023 Aug 23.	Zhang X	Eur Radiol	2024	2023-08-23			10.1007/s00330-023-10122-3
37673963	yes	original	yes	no		Assessment of the glymphatic function in children with attention-deficit/hyperactivity disorder	Chen Y, Wang M, Su S, Dai Y, Zou M, Lin L, Qian L, Li X, Zhang H, Liu M, Chu J, Yang J, Yang Z.	Eur Radiol. 2024 Mar;34(3):1444-1452. doi: 10.1007/s00330-023-10220-2. Epub 2023 Sep 6.	Chen Y	Eur Radiol	2024	2023-09-06			10.1007/s00330-023-10220-2
37675787	yes	original	yes	no		Evaluation of alterations in interstitial fluid dynamics in cases of whole-brain radiation using the diffusion-weighted image analysis along the perivascular space method	Taoka T, Ito R, Nakamichi R, Nakane T, Kawamura M, Ishihara S, Ichikawa K, Kawai H, Naganawa S.	NMR Biomed. 2024 Jul;37(7):e5030. doi: 10.1002/nbm.5030. Epub 2023 Sep 7.	Taoka T	NMR Biomed	2024	2023-09-07			10.1002/nbm.5030
37680170	yes	unrotated	no	no		Evaluation of glymphatic system activity by diffusion tensor image analysis along the perivascular space in presbycusis	Xu K, Zhang J, Xing C, Xu X, Yin X, Wu Y, Chen X, Chen YC.	CNS Neurosci Ther. 2024 Mar;30(3):e14458. doi: 10.1111/cns.14458. Epub 2023 Sep 8.	Xu K	CNS Neurosci Ther	2024	2023-09-08	PMC10916424		10.1111/cns.14458
37702251	yes	unrotated	no	no		Glymphatic system dysfunction in restless legs syndrome: evidenced by diffusion tensor imaging along the perivascular space	Park KM, Kim KT, Lee DA, Motamedi GK, Cho YW.	Sleep. 2023 Nov 8;46(11):zsad239. doi: 10.1093/sleep/zsad239.	Park KM	Sleep	2023	2023-09-13			10.1093/sleep/zsad239
37724800	yes	unrotated	no	no		Noninvasive assessment of glymphatic dysfunction in idiopathic normal pressure hydrocephalus with diffusion tensor imaging	Georgiopoulos C, Tisell A, Holmgren RT, Eleftheriou A, Rydja J, Lundin F, Tobieson L.	J Neurosurg. 2023 Sep 8;140(3):612-620. doi: 10.3171/2023.6.JNS23260. Print 2024 Mar 1.	Georgiopoulos C	J Neurosurg	2023	2023-09-19			10.3171/2023.6.JNS23260
37755462	yes	unrotated	no	no		Correlation of glymphatic system abnormalities with Parkinson's disease progression: a clinical study based on non-invasive fMRI	Meng JC, Shen MQ, Lu YL, Feng HX, Chen XY, Xu DQ, Wu GH, Cheng QZ, Wang LH, Gui Q.	J Neurol. 2024 Jan;271(1):457-471. doi: 10.1007/s00415-023-12004-6. Epub 2023 Sep 27.	Meng JC	J Neurol	2024	2023-09-27			10.1007/s00415-023-12004-6
37759893	yes	unrotated	no	no		Glymphatic-System Function Is Associated with Addiction and Relapse in Heroin Dependents Undergoing Methadone Maintenance Treatment	Wang L, Qin Y, Li X, Li X, Liu Y, Li W, Wang Y.	Brain Sci. 2023 Sep 7;13(9):1292. doi: 10.3390/brainsci13091292.	Wang L	Brain Sci	2023	2023-09-28	PMC10526898		10.3390/brainsci13091292
37795782	yes	unrotated	no	no		Changes in the glymphatic system before and after dialysis initiation in patients with end-stage kidney disease	Lee YJ, Park KM, Heo CM, Park S, Kim YW, Lee D, Kim Y, Oh JS, Shin HS, Park BS.	Ren Fail. 2023;45(2):2265665. doi: 10.1080/0886022X.2023.2265665. Epub 2023 Oct 5.	Lee YJ	Ren Fail	2023	2023-10-05	PMC10557553		10.1080/0886022X.2023.2265665
37823697	yes	unrotated	no	no		Anti-seizure medication response and the glymphatic system in patients with focal epilepsy	Kim ST, Kim SE, Lee DA, Lee HJ, Park KM.	Eur J Neurol. 2024 Jan;31(1):e16097. doi: 10.1111/ene.16097. Epub 2023 Oct 12.	Kim ST	Eur J Neurol	2024	2023-10-12	PMC11235655		10.1111/ene.16097
37870589	yes	unrotated	no	no		Decreased DTI-ALPS and choroid plexus enlargement in fibromyalgia: a preliminary multimodal MRI study	Tu Y, Li Z, Xiong F, Gao F.	Neuroradiology. 2023 Dec;65(12):1749-1755. doi: 10.1007/s00234-023-03240-8. Epub 2023 Oct 23.	Tu Y	Neuroradiology	2023	2023-10-23			10.1007/s00234-023-03240-8
37875367	yes	NotApplicable	n/a	n/a		Research progress in the evaluation of glymphatic system function by the DTI-ALPS method	Wang S, Sun S, Liu H, Huang Q.	Zhong Nan Da Xue Xue Bao Yi Xue Ban. 2023 Aug 28;48(8):1260-1266. doi: 10.11817/j.issn.1672-7347.2023.230091.	Wang S	Zhong Nan Da Xue Xue Bao Yi Xue Ban	2023	2023-10-24	PMC10930843		10.11817/j.issn.1672-7347.2023.230091
37907155	yes	unrotated	no	no		Multimodal assessment of brain fluid clearance is associated with amyloid-beta deposition in humans	Zhou L, Butler TA, Wang XH, Xi K, Tanzi EB, Glodzik L, Chiang GC, de Leon MJ, Li Y.	J Neuroradiol. 2024 Jun;51(4):101164. doi: 10.1016/j.neurad.2023.10.009. Epub 2023 Oct 30.	Zhou L	J Neuroradiol	2024	2023-10-31	PMC11058119	NIHMS1943585	10.1016/j.neurad.2023.10.009
37926843	yes	unrotated	no	no		Increased glymphatic system activity in migraine chronification by diffusion tensor image analysis along the perivascular space	Zhang X, Wang W, Bai X, Zhang X, Yuan Z, Jiao B, Zhang Y, Li Z, Zhang P, Tang H, Zhang Y, Yu X, Bai R, Wang Y, Sui B.	J Headache Pain. 2023 Nov 6;24(1):147. doi: 10.1186/s10194-023-01673-3.	Zhang X	J Headache Pain	2023	2023-11-05	PMC10626803		10.1186/s10194-023-01673-3
38015213	yes	unrotated	no	no		Structural connectivity as a predictive factor for responsiveness to levetiracetam treatment in epilepsy	Lee DA, Lee HJ, Park KM.	Neuroradiology. 2024 Jan;66(1):93-100. doi: 10.1007/s00234-023-03261-3. Epub 2023 Nov 28.	Lee DA	Neuroradiology	2024	2023-11-28			10.1007/s00234-023-03261-3
38055324	yes	unrotated	no	no		Impaired Glymphatic and Meningeal Lymphatic Functions in Patients with Chronic Migraine	Wu CH, Chang FC, Wang YF, Lirng JF, Wu HM, Pan LH, Wang SJ, Chen SP.	Ann Neurol. 2024 Mar;95(3):583-595. doi: 10.1002/ana.26842. Epub 2024 Jan 27.	Wu CH	Ann Neurol	2024	2023-12-06			10.1002/ana.26842
38083428	yes	unrotated	no	no		A Novel Diffusion Tensor Image Analysis Along the Perivascular Space Method to Evaluate Glymphatic Alterations in Alzheimer's Disease	Zhong J, Wang L, Li Y, Jiang J.	Annu Int Conf IEEE Eng Med Biol Soc. 2023 Jul;2023:1-4. doi: 10.1109/EMBC40787.2023.10340315.	Zhong J	Annu Int Conf IEEE Eng Med Biol Soc	2023	2023-12-12			10.1109/EMBC40787.2023.10340315
38106240	yes	unrotated	no	no		Diffusion along the perivascular space as a potential biomarker for glioma grading and isocitrate dehydrogenase 1 mutation status prediction	Zhu H, Xie Y, Li L, Liu Y, Li S, Shen N, Zhang J, Yan S, Liu D, Li Y, Zhu W.	Quant Imaging Med Surg. 2023 Dec 1;13(12):8259-8273. doi: 10.21037/qims-23-541. Epub 2023 Oct 21.	Zhu H	Quant Imaging Med Surg	2023	2023-12-18	PMC10721998		10.21037/qims-23-541
38129651	yes	unrotated	no	no		Impaired glymphatic system revealed by DTI-ALPS in cerebral palsy due to periventricular leukomalacia: relation with brain lesion burden and hand dysfunction	Yin Y, Peng Y, Nie L, Li X, Xiao Y, Jiang H, Gao L, Liu H.	Neuroradiology. 2024 Feb;66(2):261-269. doi: 10.1007/s00234-023-03269-9. Epub 2023 Dec 22.	Yin Y	Neuroradiology	2024	2023-12-22	PMC10807017		10.1007/s00234-023-03269-9
38144207	yes	unrotated	no	no		Dysfunction of the glymphatic system in childhood absence epilepsy	Pu W, Wei S, Qiu M, Chen X, Zou W, Ge Y, Qiu W.	Front Neurosci. 2023 Dec 8;17:1312676. doi: 10.3389/fnins.2023.1312676. eCollection 2023.	Pu W	Front Neurosci	2023	2023-12-25	PMC10749194		10.3389/fnins.2023.1312676
38155770	yes	unrotated	no	no		Glymphatic system dysfunction in recovered patients with mild COVID-19: A DTI-ALPS study	Wu L, Zhang Z, Liang X, Wang Y, Cao Y, Li M, Zhou F.	iScience. 2023 Dec 7;27(1):108647. doi: 10.1016/j.isci.2023.108647. eCollection 2024 Jan 19.	Wu L	iScience	2023	2023-12-29	PMC10753064		10.1016/j.isci.2023.108647
38156600	yes	unrotated	no	no		Exploring Radial Asymmetry in MR Diffusion Tensor Imaging and Its Impact on the Interpretation of Glymphatic Mechanisms	Wright AM, Wu YC, Chen NK, Wen Q.	J Magn Reson Imaging. 2023 Dec 29:10.1002/jmri.29203. doi: 10.1002/jmri.29203. Online ahead of print.	Wright AM	J Magn Reson Imaging	2023	2023-12-29	PMC11213825	NIHMS1952238	10.1002/jmri.29203
38158515	yes	NotApplicable	n/a	n/a		Enlarged Perivascular Space and Index for Diffusivity Along the Perivascular Space as Emerging Neuroimaging Biomarkers of Neurological Diseases	Zhang J, Liu S, Wu Y, Tang Z, Wu Y, Qi Y, Dong F, Wang Y.	Cell Mol Neurobiol. 2023 Dec 29;44(1):14. doi: 10.1007/s10571-023-01440-7.	Zhang J	Cell Mol Neurobiol	2023	2023-12-29			10.1007/s10571-023-01440-7
38197950	yes	NotApplicable	n/a	n/a		Glymphatic imaging: a critical look at the DTI-ALPS index	Ringstad G.	Neuroradiology. 2024 Feb;66(2):157-160. doi: 10.1007/s00234-023-03270-2. Epub 2024 Jan 10.	Ringstad G	Neuroradiology	2024	2024-01-10			10.1007/s00234-023-03270-2
38244527	yes	unrotated	no	no		The glymphatic system as a potential biomarker and therapeutic target in secondary progressive multiple sclerosis	Tomizawa Y, Hagiwara A, Hoshino Y, Nakaya M, Kamagata K, Cossu D, Yokoyama K, Aoki S, Hattori N.	Mult Scler Relat Disord. 2024 Mar;83:105437. doi: 10.1016/j.msard.2024.105437. Epub 2024 Jan 8.	Tomizawa Y	Mult Scler Relat Disord	2024	2024-01-20			10.1016/j.msard.2024.105437
38317074	yes	unrotated	no	no		Dynamic changes in glymphatic function in reversible cerebral vasoconstriction syndrome	Wu CH, Kuo Y, Ling YH, Wang YF, Fuh JL, Lirng JF, Wu HM, Wang SJ, Chen SP.	J Headache Pain. 2024 Feb 5;25(1):17. doi: 10.1186/s10194-024-01726-1.	Wu CH	J Headache Pain	2024	2024-02-05	PMC10840154		10.1186/s10194-024-01726-1
38343708	yes	unrotated	no	no		Radiation-induced glymphatic dysfunction in patients with nasopharyngeal carcinoma: a study using diffusion tensor image analysis along the perivascular space	Zheng X, Peng J, Zhao Q, Li L, Gao JM, Zhou K, Tan B, Deng L, Zhang Y.	Front Neurosci. 2024 Jan 26;17:1321365. doi: 10.3389/fnins.2023.1321365. eCollection 2023.	Zheng X	Front Neurosci	2024	2024-02-12	PMC10853370		10.3389/fnins.2023.1321365
38364456	yes	unrotated	no	no		Glymphatic system dysfunction in middle-aged and elderly chronic insomnia patients with cognitive impairment evidenced by diffusion tensor imaging along the perivascular space (DTI-ALPS)	Jin Y, Zhang W, Yu M, Li J, Du Y, Wang W, Chen G, Ding X, Ding J.	Sleep Med. 2024 Mar;115:145-151. doi: 10.1016/j.sleep.2024.01.028. Epub 2024 Feb 6.	Jin Y	Sleep Med	2024	2024-02-16			10.1016/j.sleep.2024.01.028
38378607	yes	unrotated	no	no		The relationship between amyloid pathology, cerebral small vessel disease, glymphatic dysfunction, and cognition: a study based on Alzheimer's disease continuum participants	Hong H, Hong L, Luo X, Zeng Q, Li K, Wang S, Jiaerken Y, Zhang R, Yu X, Zhang Y, Lei C, Liu Z, Chen Y, Huang P, Zhang M; Alzheimer鈥檚 Disease Neuroimaging Initiative (ADNI).	Alzheimers Res Ther. 2024 Feb 20;16(1):43. doi: 10.1186/s13195-024-01407-w.	Hong H	Alzheimers Res Ther	2024	2024-02-20	PMC10877805		10.1186/s13195-024-01407-w6/
38383055	yes	unrotated	no	no		Reduced Diffusivity along Perivascular Spaces on MR Imaging Associated with Younger Age of First Use and Cognitive Impairment in Recreational Marijuana Users	Andica C, Kamagata K, Takabayashi K, Mahemuti Z, Hagiwara A, Aoki S.	AJNR Am J Neuroradiol. 2024 Jul 8;45(7):912-919. doi: 10.3174/ajnr.A8215.	Andica C	AJNR Am J Neuroradiol	2024	2024-02-21	PMC11286033		10.3174/ajnr.A8215
38405348	yes	unrotated	no	no		Diffusion Tensor Imaging Along Perivascular Spaces (DTI-ALPS) to Assess Effects of Age, Sex, and Head Size on Interstitial Fluid Dynamics in Healthy Subjects	Ozsahin I, Zhou L, Wang X, Garetti J, Jamison K, Xi K, Tanzi E, Jaywant A, Patchell A, Maloney T, de Leon MJ, Kuceyeski A, Shah SA, Li Y, Butler TA.	J Alzheimers Dis Rep. 2024 Feb 20;8(1):355-361. doi: 10.3233/ADR-230143. eCollection 2024.	Ozsahin I	J Alzheimers Dis Rep	2024	2024-02-26	PMC10894616		10.3233/ADR-230143
38410305	yes	unrotated	no	no		Glymphatic System Activity and Brain Morphology in Patients With Psychogenic Non-epileptic Seizures	Ota M, Sone D, Shigemoto Y, Kimura Y, Matsuda H, Sato N.	Cureus. 2024 Jan 27;16(1):e53072. doi: 10.7759/cureus.53072. eCollection 2024 Jan.	Ota M	Cureus	2024	2024-02-27	PMC10896675		10.7759/cureus.53072
38462633	yes	NotApplicable	n/a	n/a		The glymphatic system in migraine and other headaches	Vittorini MG, Sahin A, Trojan A, Yusifli S, Alashvili T, Bonif谩cio GV, Paposhvili K, Tischler V, Lampl C, Sacco S; School of Advanced Studies of the European Headache Federation (EHF-SAS).	J Headache Pain. 2024 Mar 11;25(1):34. doi: 10.1186/s10194-024-01741-2.	Vittorini MG	J Headache Pain	2024	2024-03-11	PMC10926631		10.1186/s10194-024-01741-2
38465597	yes	unrotated	no	no		Relationship of Perivascular Space Markers With Incident Dementia in Cerebral Small Vessel Disease	Hong H, Tozer DJ, Markus HS.	Stroke. 2024 Apr;55(4):1032-1040. doi: 10.1161/STROKEAHA.123.045857. Epub 2024 Mar 11.	Hong H	Stroke	2024	2024-03-11	PMC10962441		10.1161/STROKEAHA.123.045857
38465965	yes	unrotated	no	no		Dominance of Tau Burden in Cortical Over Subcortical Regions Mediates Glymphatic Activity and Clinical Severity in PSP	Hsu JL, Wei YC, Hsiao IT, Lin KJ, Yen TC, Lu CS, Wang HC, Leemans A, Weng YH, Huang KL.	Clin Nucl Med. 2024 May 1;49(5):387-396. doi: 10.1097/RLU.0000000000005141. Epub 2024 Mar 7.	Hsu JL	Clin Nucl Med	2024	2024-03-11			10.1097/RLU.0000000000005141
38481063	yes	unrotated	no	no		Cognitive Impairment Is Related to Glymphatic System Dysfunction in Pediatric Multiple Sclerosis	Margoni M, Pagani E, Meani A, Preziosa P, Mistri D, Gueye M, Moiola L, Filippi M, Rocca MA.	Ann Neurol. 2024 Jun;95(6):1080-1092. doi: 10.1002/ana.26911. Epub 2024 Mar 13.	Margoni M	Ann Neurol	2024	2024-03-14			10.1002/ana.26911
38493535	yes	vecreg	no	yes		Enlarged choroid plexus in relapsing-remitting multiple sclerosis may lead to brain structural changes through the glymphatic impairment	Xie Y, Zhu H, Yao Y, Liu C, Wu S, Zhang Y, Zhu W.	Mult Scler Relat Disord. 2024 May;85:105550. doi: 10.1016/j.msard.2024.105550. Epub 2024 Mar 11.	Xie Y	Mult Scler Relat Disord	2024	2024-03-17			10.1016/j.msard.2024.105550
38501315	yes	unrotated	no	no		Glymphatic system dysfunction predicts amyloid deposition, neurodegeneration, and clinical progression in Alzheimer's disease	Huang SY, Zhang YR, Guo Y, Du J, Ren P, Wu BS, Feng JF; Alzheimer's Disease Neuroimaging Initiative; Cheng W, Yu JT.	Alzheimers Dement. 2024 May;20(5):3251-3269. doi: 10.1002/alz.13789. Epub 2024 Mar 19.	Huang SY	Alzheimers Dement	2024	2024-03-19	PMC11095446		10.1002/alz.13789
38515515	yes	unrotated	no	no		Assessing interstitial fluid dynamics in type 2 diabetes mellitus and prediabetes cases through diffusion tensor imaging analysis along the perivascular space	Tuerxun R, Kamagata K, Saito Y, Andica C, Takabayashi K, Uchida W, Yoshida S, Kikuta J, Tabata H, Naito H, Someya Y, Kaga H, Miyata M, Akashi T, Wada A, Taoka T, Naganawa S, Tamura Y, Watada H, Kawamori R, Aoki S.	Front Aging Neurosci. 2024 Mar 7;16:1362457. doi: 10.3389/fnagi.2024.1362457. eCollection 2024.	Tuerxun R	Front Aging Neurosci	2024	2024-03-22	PMC10954820		10.3389/fnagi.2024.1362457
38545038	yes	unrotated	no	no		Association between body mass index and glymphatic function using diffusion tensor image-along the perivascular space (DTI-ALPS) in patients with Parkinson's disease	Tian S, Hong H, Luo X, Zeng Q, Huang P, Zhang M.	Quant Imaging Med Surg. 2024 Mar 15;14(3):2296-2308. doi: 10.21037/qims-23-1032. Epub 2024 Feb 26.	Tian S	Quant Imaging Med Surg	2024	2024-03-28	PMC10963810		10.21037/qims-23-1032
38569866	yes	NotApplicable	n/a	n/a		Diffusion Tensor Image Analysis ALong the Perivascular Space (DTI-ALPS): Revisiting the Meaning and Significance of the Method	Taoka T, Ito R, Nakamichi R, Nakane T, Kawai H, Naganawa S.	Magn Reson Med Sci. 2024 Jul 1;23(3):268-290. doi: 10.2463/mrms.rev.2023-0175. Epub 2024 Apr 2.	Taoka T	Magn Reson Med Sci	2024	2024-04-03	PMC11234944		10.2463/mrms.rev.2023-0175
38581275	no	NotApplicable	n/a	n/a		Glymphatic System Dysfunction Underlying Schizophrenia Is Associated With Cognitive Impairment	Tu Y, Fang Y, Li G, Xiong F, Gao F.	Schizophr Bull. 2024 Aug 27;50(5):1223-1231. doi: 10.1093/schbul/sbae039.	Tu Y	Schizophr Bull	2024	2024-04-06	PMC11349007		10.1093/schbul/sbae039
38590180	yes	unrotated	no	no		Comparative analysis of glymphatic system alterations in multiple sclerosis and neuromyelitis optica spectrum disorder using MRI indices from diffusion tensor imaging	Kim M, Hwang I, Park JH, Chung JW, Kim SM, Kim JH, Choi KS.	Hum Brain Mapp. 2024 Apr;45(5):e26680. doi: 10.1002/hbm.26680.	Kim M	Hum Brain Mapp	2024	2024-04-09	PMC11002338		10.1002/hbm.26680
38626373	yes	unrotated	no	no		Perivascular Spaces, Diffusivity Along Perivascular Spaces, and Free Water in Cerebral Small Vessel Disease	Li H, Jacob MA, Cai M, Kessels RPC, Norris DG, Duering M, De Leeuw FE, Tuladhar AM.	Neurology. 2024 May;102(9):e209306. doi: 10.1212/WNL.0000000000209306. Epub 2024 Apr 16.	Li H	Neurology	2024	2024-04-16			10.1212/WNL.0000000000209306
38630409	yes	unrotated	no	no		Glymphatic Impairment Associated with Neurocognitive Dysfunction in Moyamoya Disease	Zeng C, Zhai Y, Ge P, Liu C, Yu X, Liu W, Li J, He Q, Liu X, Ye X, Zhang Q, Wang R, Zhang Y, Zhang D, Zhao J.	Transl Stroke Res. 2024 Apr 17. doi: 10.1007/s12975-024-01250-z. Online ahead of print.	Zeng C	Transl Stroke Res	2024	2024-04-17			10.1007/s12975-024-01250-z
38640726	yes	unrotated	no	no		Bilateral glymphatic dysfunction and its association with disease duration in unilateral temporal lobe epilepsy patients with hippocampal sclerosis	Xie F, Zhou C, Jin H, Xing W, Wang D.	Epilepsy Behav. 2024 Jun;155:109777. doi: 10.1016/j.yebeh.2024.109777. Epub 2024 Apr 18.	Xie F	Epilepsy Behav	2024	2024-04-19			10.1016/j.yebeh.2024.109777
38669532	yes	unrotated	no	no		Impaired Glymphatic Flow on Diffusion Tensor MRI as a Marker of Neurodegeneration in Alzheimer's Disease: Correlation with Gray Matter Volume Loss and Cognitive Decline Independent of Cerebral Amyloid Deposition	Kim M, Song YS, Han K, Bae YJ, Han JW, Kim KW.	J Alzheimers Dis. 2024;99(1):279-290. doi: 10.3233/JAD-231131.	Kim M	J Alzheimers Dis	2024	2024-04-26			10.3233/JAD-231131
38676671	no	NotApplicable	n/a	n/a		[Glymphatic dysfunction and sleep disorders: indirect effects on Alzheimer's disease]	Kashchenko SA, Eranova AA, Chuguy EV.	Zh Nevrol Psikhiatr Im S S Korsakova. 2024;124(4):7-12. doi: 10.17116/jnevro20241240417.	Kashchenko SA	Zh Nevrol Psikhiatr Im S S Korsakova	2024	2024-04-27			10.17116/jnevro20241240417
38704873	yes	unrotated	no	no		Resting-state fMRI network efficiency as a mediator in the relationship between the glymphatic system and cognitive function in obstructive sleep apnea hypopnea syndrome: Insights from a DTI-ALPS investigation	Xiong Z, Bai M, Wang Z, Wang R, Tian C, Wang L, Nie L, Zeng X.	Sleep Med. 2024 Jul;119:250-257. doi: 10.1016/j.sleep.2024.05.009. Epub 2024 May 3.	Xiong Z	Sleep Med	2024	2024-05-05			10.1016/j.sleep.2024.05.009
38710492	yes	unrotated	no	no		Glymphatic abnormality in systemic lupus erythematosus detected by diffusion tensor image analysis along the perivascular space	Mo J, Han K, Deng K, Hu W, Wang L, Wang J, Xu Y, Huang Q, Tan X.	Rheumatology (Oxford). 2024 May 6:keae251. doi: 10.1093/rheumatology/keae251. Online ahead of print.	Mo J	Rheumatology (Oxford)	2024	2024-05-06			10.1093/rheumatology/keae251
38748498	yes	vecreg	no	yes		Evaluation of the Glymphatic System in Schizophrenia Spectrum Disorder Using Proton Magnetic Resonance Spectroscopy Measurement of Brain Macromolecule and Diffusion Tensor Image Analysis Along the Perivascular Space Index	Abdolizadeh A, Torres-Carmona E, Kambari Y, Amaev A, Song J, Ueno F, Koizumi T, Nakajima S, Agarwal SM, De Luca V, Gerretsen P, Graff-Guerrero A.	Schizophr Bull. 2024 May 15:sbae060. doi: 10.1093/schbul/sbae060. Online ahead of print.	Abdolizadeh A	Schizophr Bull	2024	2024-05-15			10.1093/schbul/sbae060
38772221	yes	unrotated	no	no		Diffusion tensor imaging analysis along the perivascular space in the UK biobank	Clark O, Delgado-Sanchez A, Cullell N, Correa SAL, Krupinski J, Ray N.	Sleep Med. 2024 Jul;119:399-405. doi: 10.1016/j.sleep.2024.05.007. Epub 2024 May 3.	Clark O	Sleep Med	2024	2024-05-21			10.1016/j.sleep.2024.05.007
38811627	yes	unrotated	no	no		PET/MRI multimodality imaging to evaluate changes in glymphatic system function and biomarkers of Alzheimer's disease	Okazawa H, Nogami M, Ishida S, Makino A, Mori T, Kiyono Y, Ikawa M.	Sci Rep. 2024 May 29;14(1):12310. doi: 10.1038/s41598-024-62806-5.	Okazawa H	Sci Rep	2024	2024-05-29	PMC11137097		10.1038/s41598-024-62806-5
38819694	yes	unrotated	no	no		Evaluating the glymphatic system via magnetic resonance diffusion tensor imaging along the perivascular spaces in brain tumor patients	Villacis G, Schmidt A, Rudolf JC, Schwenke H, K眉chler J, Schramm P, Ulloa P.	Jpn J Radiol. 2024 May 31. doi: 10.1007/s11604-024-01602-7. Online ahead of print.	Villacis G	Jpn J Radiol	2024	2024-05-31			10.1007/s11604-024-01602-7A
38841097	yes	unrotated	no	no		DTI-ALPS index decreased in patients with Type 2 Diabetes Mellitus	Yu S, Jiang H, Yu L, Liu T, Yang C, Cao J, Song Q, Miao Y, Wang W.	Front Neurosci. 2024 May 22;18:1383780. doi: 10.3389/fnins.2024.1383780. eCollection 2024.	Yu S	Front Neurosci	2024	2024-06-06	PMC11150564		10.3389/fnins.2024.1383780
38848042	yes	unrotated	no	no		A Histopathologic Correlation Study Evaluating Glymphatic Function in Brain Tumors by Multi-Parametric MRI	Gao M, Liu Z, Zang H, Wu X, Yan Y, Lin H, Yuan J, Liu T, Zhou Y, Liu J.	Clin Cancer Res. 2024 Jun 7. doi: 10.1158/1078-0432.CCR-24-0150. Online ahead of print.	Gao M	Clin Cancer Res	2024	2024-06-07			10.1158/1078-0432.CCR-24-0150
38854000	yes	NotApplicable	n/a	n/a	Preprint of 39170078, excluded	Longitudinal Assessment of Glymphatic Changes Following Mild Traumatic Brain Injury: Insights from PVS burden and DTI-ALPS Imaging	Zhuo J, Raghavan P, Jiang L, Roys S, Tchoquessi RLN, Chen H, Wickwire EM, Parikh GY, Schwartzbauer GT, Grattan LM, Wang Z, Gullapalli RP, Badjatia N.	medRxiv [Preprint]. 2024 Jun 2:2024.06.01.24307927. doi: 10.1101/2024.06.01.24307927.	Zhuo J	medRxiv	2024	2024-06-10	PMC11160843		10.1101/2024.06.01.24307927
38888481	yes	unrotated	no	no		Association of MRI Indexes of the Perivascular Space Network and Cognitive Impairment in Patients with Obstructive Sleep Apnea	Lin S, Lin X, Chen S, Liang Q, Li Y, Wei F, Wu X, Qian L, Li S, Qiu Y.	Radiology. 2024 Jun;311(3):e232274. doi: 10.1148/radiol.232274.	Lin S	Radiology	2024	2024-06-18			10.1148/radiol.232274
38912605	yes	unrotated	no	no		Glymphatic dysfunction mediates the influence of choroid plexus enlargement on information processing speed in patients with white matter hyperintensities	Xu Y, Wang M, Li X, Lu T, Wang Y, Zhang X, Wang Z, Yan F.	Cereb Cortex. 2024 Jun 4;34(6):bhae265. doi: 10.1093/cercor/bhae265.	Xu Y	Cereb Cortex	2024	2024-06-24			10.1093/cercor/bhae265
38912801	yes	unrotated	no	no		Association of Glymphatic and White Matter Impairment With the Postoperative Outcome of Pediatric Hydrocephalus	Zhao C, OuYang Y, Zhang G, Zang D, Xia J, Liang G, Ye M, Wang J, Gan Y, Zhou Y, Yang J, Li X.	Neurosurgery. 2024 Jun 24. doi: 10.1227/neu.0000000000003050. Online ahead of print.	Zhao C	Neurosurgery	2024	2024-06-24			10.1227/neu.0000000000003050
38913186	yes	original	yes	no		Glymphatic function from diffusion-tensor MRI to predict conversion from mild cognitive impairment to dementia in Parkinson's disease	Pang H, Wang J, Yu Z, Yu H, Li X, Bu S, Zhao M, Jiang Y, Liu Y, Fan G.	J Neurol. 2024 Aug;271(8):5598-5609. doi: 10.1007/s00415-024-12525-8. Epub 2024 Jun 24.	Pang H	J Neurol	2024	2024-06-24	PMC11319419		10.1007/s00415-024-12525-8
38955593	yes	unrotated	no	no		Altered Brain Glymphatic Function at Diffusion-Tensor MRI in Pre-cirrhotic Metabolic Dysfunction-Associated Fatty Liver Disease	Shu K, Fu YC, Huang M, Cai Z, Ni GF, Huang XY, Song JW, Ye XJ, Cui SH, Zhou YJ, Han L, Wu P, Yan ZH, Liu K.	Acad Radiol. 2024 Jul 1:S1076-6332(24)00381-7. doi: 10.1016/j.acra.2024.06.022. Online ahead of print.	Shu K	Acad Radiol	2024	2024-07-02			10.1016/j.acra.2024.06.022
38956796	yes	unrotated	no	no		Neurite orientation dispersion and density imaging reveals abnormal white matter and glymphatic function in active young boxers	Huang W, Ma L, Yan J, Hu W, Liu G, Wang R, Zhang J.	Eur J Sport Sci. 2024 Jul;24(7):975-986. doi: 10.1002/ejsc.12113. Epub 2024 Apr 26.	Huang W	Eur J Sport Sci	2024	2024-07-03	PMC11235717		10.1002/ejsc.12113
38980344	yes	unrotated	no	no		Decreased DTI-ALPS index in delirium: a preliminary MRI study	Tu Y, Song R, Xiong F, Fu X.	Neuroradiology. 2024 Jul 9. doi: 10.1007/s00234-024-03415-x. Online ahead of print.	Tu Y	Neuroradiology	2024	2024-07-09			10.1007/s00234-024-03415-x
38988232	yes	unrotated	no	no		Diffusion Tensor Imaging-Along the Perivascular-Space Index Is Associated with Disease Progression in Parkinson's Disease	Wood KH, Nenert R, Miften AM, Kent GW, Sleyster M, Memon RA, Joop A, Pilkington J, Memon AA, Wilson RN, Catiul C, Szaflarski J, Amara AW.	Mov Disord. 2024 Jul 11. doi: 10.1002/mds.29908. Online ahead of print.	Wood KH	Mov Disord	2024	2024-07-11			10.1002/mds.29908
39015769	yes	unrotated	no	no		Impaired glymphatic system in genetic frontotemporal dementia: a GENFI study	Premi E, Diano M, Mattioli I, Altomare D, Cantoni V, Bocchetta M, Gasparotti R, Buratti E, Pengo M, Bouzigues A, Russell LL, Foster PH, Ferry-Bolder E, Heller C, van Swieten JC, Jiskoot LC, Seelaar H, Moreno F, Sanchez-Valle R, Galimberti D, Laforce R, Graff C, Masellis M, Tartaglia MC, Rowe JB, Finger E, Vandenberghe R, de Mendon莽a A, Butler CR, Gerhard A, Ducharme S, Le Ber I, Tiraboschi P, San…	Brain Commun. 2024 Jun 14;6(4):fcae185. doi: 10.1093/braincomms/fcae185. eCollection 2024.	Premi E	Brain Commun	2024	2024-07-17	PMC11249959		10.1093/braincomms/fcae185n
39039435	yes	unrotated	no	no		Abnormally glymphatic system functional in patients with migraine: a diffusion kurtosis imaging study	Cao Y, Huang M, Fu F, Chen K, Liu K, Cheng J, Li Y, Liu X.	J Headache Pain. 2024 Jul 22;25(1):118. doi: 10.1186/s10194-024-01825-z.	Cao Y	J Headache Pain	2024	2024-07-22	PMC11265182		10.1186/s10194-024-01825-z
39099805	yes	unrotated	no	no		Glymphatic function and its influencing factors in different glucose metabolism states	Tian B, Zhao C, Liang JL, Zhang HT, Xu YF, Zheng HL, Zhou J, Gong JN, Lu ST, Zeng ZS.	World J Diabetes. 2024 Jul 15;15(7):1537-1550. doi: 10.4239/wjd.v15.i7.1537.	Tian B	World J Diabetes	2024	2024-08-05	PMC11292332		10.4239/wjd.v15.i7.1537
39106761	yes	unrotated	no	no		Early detection of dopaminergic dysfunction and glymphatic system impairment in Parkinson's disease	Yao J, Huang T, Tian Y, Zhao H, Li R, Yin X, Shang S, Chen YC.	Parkinsonism Relat Disord. 2024 Aug 2;127:107089. doi: 10.1016/j.parkreldis.2024.107089. Online ahead of print.	Yao J	Parkinsonism Relat Disord	2024	2024-08-06			10.1016/j.parkreldis.2024.107089
39107995	yes	unrotated	no	no		Impaired glymphatic function as a biomarker for subjective cognitive decline: An exploratory dual cohort study	Li Y, Wang L, Zhong J, Xu H, Han Y; Alzheimer's Disease Neuroimaging Initiative; Zuo C, Jiang J.	Alzheimers Dement. 2024 Aug 6. doi: 10.1002/alz.14149. Online ahead of print.	Li Y	Alzheimers Dement	2024	2024-08-07			10.1002/alz.14149
39108006	yes	unrotated	no	no		Glymphatic System Dysfunction in Congenital Sensorineural Hearing Loss: A DTI-ALPS Study	Sha L, Xu ZG, Chen YC.	Curr Med Imaging. 2024 Aug 2. doi: 10.2174/0115734056305276240730113140. Online ahead of print.	Sha L	Curr Med Imaging	2024	2024-08-07			10.2174/0115734056305276240730113140
39129270	yes	unrotated	no	no		Association of cortical morphology, white matter hyperintensity, and glymphatic function in frontotemporal dementia variants	Xiao D, Li J, Ren Z, Dai M, Jiang Y, Qiu T, Zhang H, Chen Y, Zhang Y, Zhang Y, Palaniyappan L; Frontotemporal Lobar Degeneration Neuroimaging Initiative.	Alzheimers Dement. 2024 Aug 11. doi: 10.1002/alz.14158. Online ahead of print.	Xiao D	Alzheimers Dement	2024	2024-08-12			10.1002/alz.14158
39139498	yes	unrotated	no	no		Association study of brain structure-function coupling and glymphatic system function in patients with mild cognitive impairment due to Alzheimer's disease	Sun YW, Lyu XY, Lei XY, Huang MM, Wang ZM, Gao B.	Front Neurosci. 2024 Jul 29;18:1417986. doi: 10.3389/fnins.2024.1417986. eCollection 2024.	Sun YW	Front Neurosci	2024	2024-08-14	PMC11320604		10.3389/fnins.2024.1417986
39170078	yes	vecreg	no	yes		Longitudinal assessment of glymphatic changes following mild traumatic brain injury: Insights from perivascular space burden and DTI-ALPS imaging	Zhuo J, Raghavan P, Li J, Roys S, Njonkou Tchoquessi RL, Chen H, Wickwire EM, Parikh GY, Schwartzbauer GT, Grattan LM, Wang Z, Gullapalli RP, Badjatia N.	Front Neurol. 2024 Aug 7;15:1443496. doi: 10.3389/fneur.2024.1443496. eCollection 2024.	Zhuo J	Front Neurol	2024	2024-08-22	PMC11335690		10.3389/fneur.2024.1443496
39178958	yes	unrotated	no	no		Unveiling the link between glymphatic function and cortical microstructures in post-traumatic stress disorder	Shao Z, Gao X, Cen S; Department of Defense Alzheimer's Disease Neuroimaging Initiative; Tang X, Gong J, Ding W.	J Affect Disord. 2024 Nov 15;365:341-350. doi: 10.1016/j.jad.2024.08.094. Epub 2024 Aug 22.	Shao Z	J Affect Disord	2024	2024-08-23			10.1016/j.jad.2024.08.094
39185685	yes	vecreg	no	yes		A "glympse" into neurodegeneration: Diffusion MRI and cerebrospinal fluid aquaporin-4 for the assessment of glymphatic system in Alzheimer's disease and other dementias	Sacchi L, D'Agata F, Campisi C, Arcaro M, Carandini T, 脰rzsik B, Dal Maschio VP, Fenoglio C, Pietroboni AM, Ghezzi L, Serpente M, Pintus M, Conte G, Triulzi F, Lopiano L, Galimberti D, Cercignani M, Bozzali M, Arighi A.	Hum Brain Mapp. 2024 Aug 15;45(12):e26805. doi: 10.1002/hbm.26805.	Sacchi L	Hum Brain Mapp	2024	2024-08-26	PMC11345637		10.1002/hbm.26805
39205535	yes	unrotated	no	no		Early Improvement in Interstitial Fluid Flow in Patients With Severe Carotid Stenosis After Angioplasty and Stenting	Wu CH, Chen SP, Chung CP, Yu KW, Lin TM, Luo CB, Lirng JF, Lee IH, Chang FC.	J Stroke. 2024 Aug 30. doi: 10.5853/jos.2023.04203. Online ahead of print.	Wu CH	J Stroke	2024	2024-08-29			10.5853/jos.2023.04203
39228018	yes	original	yes	no		MRI Indices of Glymphatic Function Correlate With Disease Duration in Idiopathic Intracranial Hypertension	Bouffard MA, Avanaki MA, Ford JN, Jaafar N, Brook A, Abbasi B, Torun N, Alsop D, Comeau DS, Chang YM.	J Neuroophthalmol. 2024 Sep 4. doi: 10.1097/WNO.0000000000002259. Online ahead of print.	Bouffard MA	J Neuroophthalmol	2024	2024-09-04			10.1097/WNO.0000000000002259
39236880	yes	unrotated	no	no		Impairments of neurovascular coupling after stroke lower glymphatic system function and lead to depressive symptom: A longitudinal cohort study	Chao X, Fang Y, Lu Z, Wang J, Yin D, Shi R, Wang P, Liu X, Sun W.	J Affect Disord. 2024 Sep 3;367:255-262. doi: 10.1016/j.jad.2024.08.229. Online ahead of print.	Chao X	J Affect Disord	2024	2024-09-05			10.1016/j.jad.2024.08.229
39241118	yes	unrotated	no	no		Longitudinal analysis of glymphatic function in amyotrophic lateral sclerosis and primary lateral sclerosis	Sharkey RJ, Cortese F, Goodyear BG, Korngut LW, Jacob SM, Sharkey KA, Kalra S, Nguyen MD, Frayne R, Pfeffer G.	Brain. 2024 Sep 6:awae288. doi: 10.1093/brain/awae288. Online ahead of print.	Sharkey RJ	Brain	2024	2024-09-06			10.1093/brain/awae288
39245689	yes	unrotated	no	no		Alterations in the Glymphatic System and Association with Brain Structure and Cognitive Function in Moyamoya Disease	Zhu H, Zhu C, Liu T, Wang P, Li W, Zhang Q, Zhao Y, Yu T, Liu X, Zhang Q, Zhao J, Zhang Y.	Transl Stroke Res. 2024 Sep 9. doi: 10.1007/s12975-024-01296-z. Online ahead of print.	Zhu H	Transl Stroke Res	2024	2024-09-08			10.1007/s12975-024-01296-z
